# Supplementary material for: Development and Evaluation of a MinION Full-Length 16S rDNA Sequencing Analysis Pipeline for Rapid Diagnosis of Animal Gastrointestinal Diseases
Source: Microorganisms. 2025 Mar 28;13(4):777. doi: 10.3390/microorganisms13040777 (PMC12029435; doi:10.3390/microorganisms13040777)
Supplement: Supplementary file 1 [file microorganisms-13-00777-s001.zip]

Archive with 1 entries (1 files):
- microorganisms-3508701-supplementary.pdf
